# Supplementary material for: Methicillin-resistant Staphylococcus lugdunensis in a neonatal intensive care unit: diagnostic challenges and emergence of multidrug-resistance
Source: Front Med (Lausanne). 2026 Feb 19;13:1765608. doi: 10.3389/fmed.2026.1765608 (PMC12960104; doi:10.3389/fmed.2026.1765608)
Supplement: Supplementary file 1 [file Table_1.xlsx]

## Sheet: Ark1
FILE	SEQUENCE	START	END	STRAND	GENE	COVERAGE	COVERAGE_MAP	GAPS	%COVERAGE	%IDENTITY	DATABASE	ACCESSION	Description	Protein	VFID	Functional category	Species
MRSL-1_complete_genome.fasta	MRSL-1_chromosome	41677	43299	+	groEL	1-1629/1629	========/======	15/28	98.96	70.12	vfdb	WP_003435012	chaperonin GroEL	GroEL	VF0594	Adherence	Clostridium difficile 630
MRSL-1_complete_genome.fasta	MRSL-1_chromosome	445713	447110	+	gndA	10-1407/1407	========/======	16/22	98.58	64.16	vfdb	WP_014907233	NADP-dependent phosphogluconate dehydrogenase	Capsule	VF0560	Immune modulation	Klebsiella pneumoniae subsp. pneumoniae NTUH-K2044
MRSL-1_complete_genome.fasta	MRSL-1_chromosome	618424	619378	-	katA	127-1081/1515	.=======/==....	8/16	62.51	67.70	vfdb	WP_002218620	catalase	KatA	VF0454	Stress survival	Neisseria meningitidis MC58
MRSL-1_complete_genome.fasta	MRSL-1_chromosome	697833	699601	-	clfA	724-2493/2841	...=====/=====.	15/31	61.74	71.54	vfdb	WP_001056172	Clumping factor A fibrinogen-binding protein	Clumping factor	VF0004	Adherence	Staphylococcus aureus subsp. aureus MW2
MRSL-1_complete_genome.fasta	MRSL-1_chromosome	916428	916982	-	lplA1	1-555/996	========/......	13/22	54.62	66.25	vfdb	NP_464456	lipoate protein ligase	LplA1	VF0347	Nutritional/Metabolic factor	Listeria monocytogenes EGD-e
MRSL-1_complete_genome.fasta	MRSL-1_chromosome	1044785	1048227	-	essC	1-3443/4440	========/===...	23/36	77.14	74.49	vfdb	WP_000549274	type VII secretion system protein EssC FtsK/SpoIIIE family ATPase	Type VII secretion system	VF0403	Effector delivery system	Staphylococcus aureus subsp. aureus MW2
MRSL-1_complete_genome.fasta	MRSL-1_chromosome	1048249	1049500	-	essB	84-1335/1335	========/======	19/38	92.36	74.11	vfdb	WP_000240338	type VII secretion system protein EssB monotopic membrane protein	Type VII secretion system	VF0403	Effector delivery system	Staphylococcus aureus subsp. aureus MW2
MRSL-1_complete_genome.fasta	MRSL-1_chromosome	1049790	1050150	-	essA	100-459/459	...=====/======	5/7	77.78	69.50	vfdb	WP_000928935	type VII secretion system protein EssA monotopic membrane protein	Type VII secretion system	VF0403	Effector delivery system	Staphylococcus aureus subsp. aureus MW2
MRSL-1_complete_genome.fasta	MRSL-1_chromosome	1050259	1051859	-	esaA	1408-3020/3030	......==/======	22/66	51.95	67.19	vfdb	WP_000728972	type VII secretion system protein EsaA	Type VII secretion system	VF0403	Effector delivery system	Staphylococcus aureus subsp. aureus MW2
MRSL-1_complete_genome.fasta	MRSL-1_chromosome	1053350	1053643	-	esxA	1-294/294	===============	0/0	100.00	85.03	vfdb	WP_001240826	type VII secretion system secreted protein EsxA	Type VII secretion system	VF0403	Effector delivery system	Staphylococcus aureus subsp. aureus MW2
MRSL-1_complete_genome.fasta	MRSL-1_chromosome	1113252	1113814	-	clpP	1-563/597	===============	0/0	94.30	79.22	vfdb	NP_465991	ATP-dependent Clp protease proteolytic subunit	ClpP	VF0074	Stress survival	Listeria monocytogenes EGD-e
MRSL-1_complete_genome.fasta	MRSL-1_chromosome	1356753	1357937	-	tufA	1-1185/1185	========/======	5/14	99.41	73.49	vfdb	WP_003028672	elongation factor Tu	EF-Tu	VF0460	Adherence	Francisella tularensis subsp. tularensis SCHU S4
MRSL-1_complete_genome.fasta	MRSL-1_chromosome	1383473	1385744	-	clpC	50-2321/2463	========/======	35/74	90.74	69.81	vfdb	NP_463763	endopeptidase Clp ATP-binding chain C	ClpC	VF0072	Stress survival	Listeria monocytogenes EGD-e
MRSL-1_complete_genome.fasta	MRSL-1_chromosome	1613835	1614921	-	icaA	140-1226/1239	.=======/======	19/34	86.36	68.12	vfdb	WP_001159427	synthesis	Intercellular adhesion proteins	VF0014	Biofilm	Staphylococcus aureus subsp. aureus MW2
MRSL-1_complete_genome.fasta	MRSL-1_chromosome	1651409	1652258	+	smcL	134-983/1008	.=======/======	15/28	82.94	65.86	vfdb	CAA70683	sphingomyelinase-c	SMase	VF0061	Exoenzyme	Listeria ivanovii str. ATCC 19119
MRSL-1_complete_genome.fasta	MRSL-1_chromosome	1709433	1710193	+	isdE	106-866/879	.=======/======	4/6	86.23	79.06	vfdb	WP_001220199	iron-regulated surface determinant protein E	Isd	VF0015	Nutritional/Metabolic factor	Staphylococcus aureus subsp. aureus str. Newman
MRSL-1_complete_genome.fasta	MRSL-1_chromosome	1710336	1711166	+	isdF	115-945/966	.=======/======	16/22	84.89	66.75	vfdb	WP_000594530	iron-regulated surface determinant protein F ATP-binding-cassette-type transmembrane transporter	Isd	VF0015	Nutritional/Metabolic factor	Staphylococcus aureus subsp. aureus str. Newman
MRSL-1_complete_genome.fasta	MRSL-1_chromosome	1712064	1712666	+	srtB	115-723/735	..======/======	4/8	81.90	68.69	vfdb	WP_001242429	NPQTN specific sortase B	Isd	VF0015	Nutritional/Metabolic factor	Staphylococcus aureus subsp. aureus str. Newman
MRSL-1_complete_genome.fasta	MRSL-1_chromosome	1712696	1712934	+	isdG	1-239/324	========/===...	2/6	72.84	77.27	vfdb	WP_000670950	iron-regulated surface determinant protein G	Isd	VF0015	Nutritional/Metabolic factor	Staphylococcus aureus subsp. aureus str. Newman
MRSL-1_complete_genome.fasta	MRSL-1_chromosome	1944612	1945237	+	cap8B	52-683/687	.=======/======	14/28	89.52	68.43	vfdb	WP_000037328	type 8 capsular polysaccharide synthesis protein Cap8B	Capsule	VF0003	Immune modulation	Staphylococcus aureus subsp. aureus MW2
MRSL-1_complete_genome.fasta	MRSL-1_chromosome	1945245	1946007	+	cap8C	1-763/765	========/======	14/22	98.30	66.28	vfdb	WP_000565297	type 8 capsular polysaccharide synthesis protein Cap8C	Capsule	VF0003	Immune modulation	Staphylococcus aureus subsp. aureus MW2
MRSL-1_complete_genome.fasta	MRSL-1_chromosome	1947765	1949118	+	cap8D	443-1795/1824	...=====/======	10/23	73.57	71.65	vfdb	WP_000940793	type 8 capsular polysaccharide synthesis protein Cap8D	Capsule	VF0003	Immune modulation	Staphylococcus aureus subsp. aureus MW2
MRSL-1_complete_genome.fasta	MRSL-1_chromosome	1949134	1950147	+	cap8E	1-1014/1029	===============	0/0	98.54	79.09	vfdb	WP_000459062	type 8 capsular polysaccharide synthesis protein Cap8E	Capsule	VF0003	Immune modulation	Staphylococcus aureus subsp. aureus MW2
MRSL-1_complete_genome.fasta	MRSL-1_chromosome	1950168	1951277	+	cap8F	1-1110/1110	========/======	8/12	99.46	71.33	vfdb	WP_001028293	type 8 capsular polysaccharide synthesis protein Cap8F	Capsule	VF0003	Immune modulation	Staphylococcus aureus subsp. aureus MW2
MRSL-1_complete_genome.fasta	MRSL-1_chromosome	1951282	1952402	+	cap8G	1-1121/1125	========/======	2/2	99.56	78.97	vfdb	WP_000413169	type 8 capsular polysaccharide synthesis protein Cap8G	Capsule	VF0003	Immune modulation	Staphylococcus aureus subsp. aureus MW2
MRSL-1_complete_genome.fasta	MRSL-1_chromosome	1952409	1953487	+	cap8H	1-1080/1080	========/======	15/27	98.70	68.16	vfdb	WP_001216935	type 8 capsular polysaccharide synthesis protein Cap8H	Capsule	VF0003	Immune modulation	Staphylococcus aureus subsp. aureus MW2
MRSL-1_complete_genome.fasta	MRSL-1_chromosome	1953945	1954795	+	cap8I	463-1313/1395	....====/======	8/16	60.43	67.64	vfdb	WP_001034053	type 8 capsular polysaccharide synthesis protein Cap8I	Capsule	VF0003	Immune modulation	Staphylococcus aureus subsp. aureus MW2
MRSL-1_complete_genome.fasta	MRSL-1_chromosome	1954890	1955424	+	cap8J	17-551/558	========/======	2/6	95.34	73.05	vfdb	WP_000636149	type 8 capsular polysaccharide synthesis protein Cap8J	Capsule	VF0003	Immune modulation	Staphylococcus aureus subsp. aureus MW2
MRSL-1_complete_genome.fasta	MRSL-1_chromosome	1955438	1956653	+	cap8K	1-1216/1239	========/======	17/28	97.01	70.49	vfdb	WP_001238807	type 8 capsular polysaccharide synthesis protein Cap8K	Capsule	VF0003	Immune modulation	Staphylococcus aureus subsp. aureus MW2
MRSL-1_complete_genome.fasta	MRSL-1_chromosome	1956717	1957906	+	cap8L	8-1202/1206	========/======	7/13	98.34	69.81	vfdb	WP_001291010	type 8 capsular polysaccharide synthesis protein Cap8L	Capsule	VF0003	Immune modulation	Staphylococcus aureus subsp. aureus MW2
MRSL-1_complete_genome.fasta	MRSL-1_chromosome	1957948	1958478	+	cap8M	28-558/558	===============	0/0	95.16	75.89	vfdb	WP_000825101	type 8 capsular polysaccharide synthesis protein Cap8M	Capsule	VF0003	Immune modulation	Staphylococcus aureus subsp. aureus MW2
MRSL-1_complete_genome.fasta	MRSL-1_chromosome	1959409	1960651	+	cap8O	1-1247/1263	========/======	10/16	97.94	75.02	vfdb	WP_000779494	type 8 capsular polysaccharide synthesis protein Cap8O	Capsule	VF0003	Immune modulation	Staphylococcus aureus subsp. aureus MW2
MRSL-1_complete_genome.fasta	MRSL-1_chromosome	1960722	1961821	+	cap8P	1-1100/1146	========/======	12/30	94.68	69.95	vfdb	WP_000723452	type 8 capsular polysaccharide synthesis protein Cap8P	Capsule	VF0003	Immune modulation	Staphylococcus aureus subsp. aureus MW2
MRSL-1_complete_genome.fasta	MRSL-1_chromosome	2283170	2284424	-	ureB	247-1509/1710	..======/=====.	16/28	72.81	64.34	vfdb	WP_000724295	urease beta subunit UreB urea amidohydrolase	Urease	VF0050	Stress survival	Helicobacter pylori 26695
